# Supplementary material for: The effects of coagulation factors on the risk of endometriosis: a Mendelian randomization study
Source: BMC Med. 2023 May 25;21:195. doi: 10.1186/s12916-023-02881-z (PMC10210381; doi:10.1186/s12916-023-02881-z)
Supplement: Supplementary file 1 — Additional file 1: Table S1. Selected instrumental variables for coagulation factors in this study. Table S2. Summary statistics of the causal estimates of coagulation factors on endometriosis in UK Biobank. Table S3. The results of leave-one-out analyses for endometriosis in UK Biobank. Table S4. Summary statistics of the causal estimates of coagulation factors on endometriosis in FinnGen. Table S5. The results of leave-one-out analyses for endometriosis in FinnGen. Table S6. Summary statistics of the causal estimates of coagulation factors on endometriosis in the meta-analysis. Table S7. The results of leave-one-out analyses for endometriosis in the meta-analysis. Table S8. Summary statistics of the causal estimates of vWF and ADAMTS13 on different sub-phenotypes of endometrioses. Table S9. Genetic correlations between endometriosis of uterus (adenomyosis) and other sub-phenotypes. [file 12916_2023_2881_MOESM1_ESM.xlsx]

## Sheet: Table S1
Table S1. Selected instrumental variables for coagulation factors in this study.
Exposure	SNP	Effect Allele	Other Allele	Beta	Se	P-value	F-statistic	MR_keep_UKBBa	MR_keep_FinnGena	MR_keep_Metaa	Study	Sample size	Ancestry	Power_UKBBb (%)	Power_FinnGenb (%)	Power_Metab (%)
Platelet adhesion
vWF	rs35458154	A	G	0.0588	0.0086	6.348e-12	46.7474	T	T	T	Sabater-Lleal M	42256	European	100	100	100
	rs2238109	A	T	0.0497	0.0026	1.37e-82	365.398	F	F	F
	rs4981022	A	G	0.0348	0.0027	5.442e-37	166.123	T	T	T
	rs4904820	A	G	0.0215	0.0025	8.301e-18	73.96	T	T	T
	rs6494314	T	C	-0.0178	0.0033	9.628e-08	29.0946	T	T	T
	rs2277998	A	G	-0.0226	0.0028	2.024e-15	65.148	T	T	T
	rs5750823	T	C	-0.0188	0.0028	2.978e-11	45.0816	T	T	T
	rs55954186	A	G	0.0149	0.0026	8.715e-09	32.8417	T	T	T
	rs548630	A	C	-0.0182	0.0026	1.329e-12	49	F	T	T
	rs9390460	T	C	-0.0325	0.0025	6.316e-38	169	T	T	T
	rs7788962	A	G	-0.0138	0.0025	6.291e-08	30.4704	T	T	T
	rs4276643	T	C	-0.0289	0.0027	5.768e-27	114.569	T	T	T
	rs10985344	A	G	0.0171	0.0029	4.106e-09	34.7693	T	T	T
	rs4759787	A	C	0.0227	0.0026	4.454e-18	76.2263	F	T	T
	rs80082277	C	G	-0.0536	0.0097	3.2e-08	30.5342	F	F	F
	rs8176719	T	TC	-0.172	0.0031	p<1E-320	3078.46	T	T	T
ADAMDTS13	rs28680325	A	C	0.067	0.005	1.3e-42	179.56	T	T	T	Ma Q	2304	European	100	100	100
	rs144473590	C	G	-0.2646	0.0191	2.3e-34	191.917	F	F	F
	rs3118671	T	G	-0.0393	0.0061	3e-10	41.5074	T	F	T
	rs11244061	T	C	-0.0569	0.0089	4.6e-10	40.8738	T	T	T
	rs9411492	C	T	0.0302	0.0055	1.8e-08	30.1501	T	T	T
Intrinsic pathways
aPTT	rs9332701	G	A	0.54	0.1	3.7e-08	29.16	T	T	T	Tang W	9240	European	100	100	100
	rs710446	C	T	-1.19	0.04	1.06e-185	885.062	T	T	T
	rs9898	T	C	-1.01	0.04	1.65e-116	637.562	T	T	T
	rs2289252	T	C	-0.48	0.04	4.3e-30	144	T	T	T
	rs1593	T	A	0.54	0.06	1.25e-17	81	F	F	F
	rs2545801	T	C	1.55	0.05	4.13e-60	961	T	T	T
	rs2050190	G	A	-0.25	0.04	1.29e-08	39.0625	T	T	T
	rs687621	G	A	-0.82	0.04	3.64e-81	420.25	T	T	T
FVIII	rs548630	A	C	-0.0169	0.0027	5.143e-10	39.1783	F	T	T	Sabater-Lleal M	29573	European	99.8	100	100
	rs9399599	A	T	-0.0195	0.0027	3.727e-13	52.1605	F	F	F
	rs7816579	A	C	0.023	0.0028	5.318e-16	67.4745	F	F	F
	rs10102164	A	G	0.0177	0.0034	1.662e-07	27.1012	T	T	T
	rs7135039	T	C	0.0256	0.0029	2.998e-19	77.9263	T	T	T
	rs4981022	A	G	0.0255	0.003	1.156e-17	72.25	T	T	T
	rs137631	T	A	0.0216	0.0042	2.353e-07	26.449	F	F	F
FXI	rs5030062	C	A	0.5581	0.0401511	2.99571e-40	193.21	T	T	T	Suhre K	997	European	100	100	100
	rs1318130	C	T	-0.3955	0.0700124	2.113e-08	31.9112	T	T	T
	rs7624355	T	C	-0.3096	0.0539373	1.262e-08	32.9476	T	T	T
	rs2289252	T	C	0.4419	0.041571	4.60045e-25	112.997	T	T	T
	rs4253248	A	G	0.2439	0.0419938	8.51903e-09	33.7329	T	T	T
	rs4253421	G	A	0.6122	0.065427	5.31986e-20	87.5533	T	T	T
Extrinsic pathways
FVII	rs569557	G	A	0.157	0.003	6.4E-600	2738.78	T	T	T	de Vries PS	27495	European	99.9	100	100
	rs867186	G	A	0.057	0.003	3.3e-64	361	T	T	T
	rs1260326	T	C	0.024	0.002	2.3e-30	144	T	T	T
	rs7935829	G	A	0.018	0.002	6.3e-18	81	T	T	T
	rs6532796	G	A	0.016	0.002	2.6e-13	64	T	T	T
	rs1149616	T	C	0.017	0.003	1.7e-10	32.1111	T	T	T
	rs10761784	A	T	0.013	0.002	6.7e-10	42.25	F	F	F
	rs498475	G	A	0.012	0.002	1.5e-08	36	T	T	T
Common pathways
FX	rs547138	A	T	0.24	0.03	8.91e-20	64	F	F	F	Sun BB	3301	European	100	100	100
	rs3762056	T	C	0.59	0.05	3.02e-34	139.24	T	T	T
	rs141217364	A	C	-0.3072	0.0342	2.57e-19	80.6845	F	T	F
	rs9577463	G	T	-0.1754	0.0256	7.94e-12	46.9439	T	F	T
	rs61821041	G	A	0.5866	0.1118	1.51e-07	27.5296	T	T	T
ETP	rs58883118	T	C	0.171	0.019	2.03e-19	81	T	T	T	Rocanin-Arjo A	1967	European	83.1	97	99.8
	rs17787912	G	A	-0.044	0.006	1.63e-11	53.7778	T	T	T
	rs35800856	A	G	0.061	0.01	6.13e-09	37.21	T	T	T
Dissolution of fibrin clot
PAI-1	rs6486122	T	C	0.046	0.00723118	2e-10	40.4667	T	T	T	Huang J	19599	European	83.1	97	99.8
	rs11128603	A	G	0.066	0.0123461	9e-08	28.578	T	T	T
	rs6976053	T	C	0.048	0.00666622	6e-13	51.8469	T	T	T
	rs2227631	A	G	0.073	0.00718525	3e-24	103.219	T	T	T
Protein C	rs6120849	T	C	-0.14	0.011	7e-37	161.983	T	T	T	Tang W	8048	European	97	99.9	100
	rs1158867	C	T	-0.123	0.01	4e-36	151.29	T	T	T
	rs17145713	T	C	-0.062	0.012	3e-08	26.6944	T	T	T
	rs1260326	T	C	0.082	0.01	2.04e-17	67.24	T	T	T
	rs8119351	A	G	0.48	0.015	2.68e-203	1024	T	T	T
Plasmin	rs7539005	T	A	-0.1621	0.0254	1.86e-10	40.7285	F	F	F	Sun BB	3301	European	100	100	100
	rs75199866	A	G	-0.8365	0.1558	7.94e-08	28.8268	T	T	T
	rs149312768	G	A	-0.6947	0.126	3.55e-08	30.3986	T	T	T
	rs62143196	G	A	-0.2045	0.0302	1.29e-11	45.8535	T	T	T
a A true or false representation (T/F) to show inclusion or non-inclusion in the corresponding MR analysis, respectively. analysis respectively.
b Statistical power was calculated based on the sample size, the significance level of 0.05, and a ratio of cases to controls.

## Sheet: Table S2
Table S2. Summary statistics of the causal estimates of coagulation factors on endometriosis in UK Biobank.
Trait	nSNP	IVW (fixed effects)					WM			MR-Egger							IVW (random effects)			MR Steiger Test
		OR (95%CI)	P	Cochran Q statistics	Pheterogeneity		OR (95%CI)	P		OR (95%CI)	P	Egger intercept	Ppleiotropy	Cochran Q statistics	Pheterogeneity		OR (95%CI)	P		causal direction	P
Platelet adhesion
vWF	12	1.24(0.97-1.58)	0.0820296	20.3547	0.0407066		1.34(1.03-1.75)	0.0300261		1.27(0.81-2.00)	0.316902	-0.00241002	0.85906	20.2874	0.0266488		1.24(0.89-1.73)	0.201105		TRUE	1.21824e-188
ADAMDTS13	4	0.37(0.22-0.61)	0.000124904	3.0185	0.388782		0.41(0.23-0.72)	0.00204708		0.77(0.13-4.56)	0.798162	-0.039813	0.483967	2.2147	0.330433		0.37(0.22-0.61)	0.000131024		TRUE	1.16168e-104
Intrinsic pathways
aPTT	7	0.99(0.97-1.01)	0.239991	16.566	0.0110178		0.98(0.96-1.01)	0.262885		0.98(0.91-1.06)	0.64305	0.00896088	0.826208	16.3905	0.00581317		0.99(0.96-1.02)	0.479477		TRUE	0
FVIII	3	0.50(0.16-1.60)	0.242694	11.7979	0.00274235		0.22(0.06-0.83)	0.0256269		6.47E-07(2.54E-10-1.65E-03)	0.17428	0.32424	0.180809	0.0619841	0.803387		0.50(0.03-8.43)	0.630505		TRUE	5.23826e-44
FXI	6	0.94(0.89-0.98)	0.00707895	1.57407	0.904367		0.95(0.89-1.00)	0.0594222		1.00(0.85-1.17)	0.973771	-0.0287751	0.463754	0.919173	0.921794		0.94(0.91-0.96)	1.58799e-06		TRUE	5.95962e-138
Extrinsic pathways
FVII	7	0.97(0.66-1.44)	0.895318	5.54387	0.476171		1.03(0.68-1.56)	0.874924		1.03(0.61-1.74)	0.90646	-0.00466646	0.739041	5.40965	0.367955		0.97(0.67-1.42)	0.891123		TRUE	8.50474e-293
Common pathways
FX	3	1.08(0.95-1.22)	0.218836	0.62147	0.732908		1.06(0.93-1.21)	0.389451		1.11(0.88-1.39)	0.540477	-0.00943879	0.84075	0.55619	0.4558		1.08(1.01-1.16)	0.0273935		TRUE	6.66646e-87
ETP	3	1.22(0.62-2.41)	0.570124	0.470745	0.790276		1.22(0.57-2.60)	0.613686		1.71(0.41-7.03)	0.593887	-0.024855	0.688045	0.186217	0.666084		1.22(0.88-1.70)	0.241801		TRUE	2.01544e-36
Dissolution of fibrin clot
PAI-1	4	1.23(0.82-1.85)	0.321066	2.35409	0.502238		1.14(0.70-1.87)	0.603358		0.52(0.07-3.81)	0.584316	0.0516578	0.476942	1.60083	0.449143		1.23(0.86-1.77)	0.262647		TRUE	3.74979e-41
Protein C	5	0.97(0.85-1.11)	0.64154	3.2641	0.51464		0.92(0.80-1.07)	0.275793		0.86(0.70-1.06)	0.263028	0.0257599	0.25802	1.32492	0.723224		0.97(0.86-1.09)	0.606301		TRUE	2.52754e-296
Plasmin	3	0.90(0.75-1.07)	0.23738	3.3858	0.183985		0.94(0.76-1.17)	0.567771		1.18(0.83-1.66)	0.523882	-0.0906986	0.324426	0.183818	0.668113		0.90(0.71-1.13)	0.363818		TRUE	1.93462e-31

## Sheet: Table S3
Table S3. The results of leave-one-out analyses for endometriosis in UK Biobank.
Trait	SNP	Beta	Se	P
Platelet adhesion
vWF	rs10985344	0.217657	0.124307	0.0799519
	rs2277998	0.225255	0.124717	0.0708982
	rs35458154	0.215836	0.124518	0.0830281
	rs4276643	0.238712	0.125321	0.0568053
	rs4904820	0.212288	0.124773	0.0888675
	rs4981022	0.265207	0.125951	0.0352355
	rs55954186	0.197701	0.12427	0.111633
	rs5750823	0.211665	0.124386	0.088816
	rs6494314	0.221355	0.12421	0.0747336
	rs7788962	0.190192	0.124222	0.125752
	rs8176719	-0.259227	0.307899	0.399831
	rs9390460	0.253622	0.125984	0.0441008
ADAMDTS13	rs11244061	-0.861583	0.290001	0.00296865
	rs28680325	-1.51392	0.407108	0.000200236
	rs3118671	-0.903126	0.279874	0.0012514
	rs9411492	-0.99322	0.27521	0.000307431
Intrinsic pathways
aPTT	rs2050190	-0.0123815	0.00986761	0.209566
	rs2289252	-0.0140721	0.01004	0.161034
	rs2545801	-0.00320686	0.0123254	0.794722
	rs687621	-0.00364077	0.0104366	0.727205
	rs710446	-0.0267787	0.0115117	0.0200072
	rs9332701	-0.00935718	0.00986579	0.342902
	rs9898	-0.0116081	0.0108392	0.284195
FVIII	rs10102164	-1.56204	0.645291	0.0154914
	rs4981022	-0.00380819	0.769793	0.996053
	rs7135039	-0.112895	0.793139	0.886811
FXI	rs1318130	-0.0618801	0.0252996	0.0144494
	rs2289252	-0.0717469	0.0279731	0.010322
	rs4253248	-0.0590265	0.0254434	0.0203455
	rs4253421	-0.0693169	0.027293	0.0110938
	rs5030062	-0.0682184	0.030638	0.0259746
	rs7624355	-0.0676311	0.0254151	0.00778944
Extrinsic pathways
FVII	rs1149616	0.0113491	0.200837	0.954936
	rs1260326	-0.0427767	0.204102	0.833991
	rs2602869	-0.0196687	0.201098	0.922086
	rs498475	-0.0227004	0.200516	0.909864
	rs569557	-0.378214	0.448704	0.399282
	rs7935829	-0.0614157	0.202031	0.761135
	rs867186	0.053048	0.208454	0.799123
Common pathways
FX	rs3762056	0.104723	0.102254	0.305769
	rs61821041	0.0574559	0.0680715	0.39864
	rs9577463	0.0866222	0.0722808	0.230757
ETP	rs17787912	0.24853	0.42232	0.556205
	rs35800856	0.29633	0.394866	0.452981
	rs58883118	-0.00790439	0.474252	0.986702
Dissolution of fibrin clot
PAI-1	rs11128603	0.2802	0.22826	0.219617
	rs2227631	0.254792	0.284144	0.369879
	rs6486122	0.0740339	0.227723	0.745101
	rs6976053	0.23692	0.233947	0.311201
Protein C	rs1158867	-0.0254206	0.0722302	0.724885
	rs1260326	-0.0392009	0.0691534	0.570803
	rs17145713	-0.0436488	0.067829	0.519891
	rs6120849	-0.0586803	0.071538	0.412064
	rs8119351	0.0820623	0.114581	0.473871
Plasmin	rs149312768	-0.176277	0.105327	0.0942048
	rs62143196	0.0458822	0.123814	0.710954
	rs75199866	-0.148794	0.106112	0.160846

## Sheet: Table S4
Table S4. Summary statistics of the causal estimates of coagulation factors on endometriosis in FinnGen.
Trait	nSNP	IVW (fixed effects)					WM			MR-Egger							IVW (random effects)			MR Steiger Test
		OR (95%CI)	P	Cochran Q statistics	Pheterogeneity		OR (95%CI)	P		OR (95%CI)	P	Egger intercept	Ppleiotropy	Cochran Q statistics	Pheterogeneity		OR (95%CI)	P		causal direction	P
Platelet adhesion
vWF	14	1.28(1.06-1.53)	0.00911117	8.966	0.775506		1.33(1.08-1.62)	0.00592863		1.34(1.05-1.70)	0.0347877	-0.00398934	0.568533	8.62225	0.734812		1.28(1.10-1.49)	0.0016884		TRUE	4.6389e-169
ADAMDTS13	3	0.46(0.30-0.71)	0.000531	11.91	0.003		0.53(0.33-0.85)	0.009		3.30(0.32-34.55)	0.501	-0.1102	0.332	2.96	0.085		0.46(0.16-1.34)	0.056		TRUE	8.6343e-89
Intrinsic pathways
aPTT	7	0.98(0.97-1.00)	0.0201887	8.06669	0.233258		0.97(0.96-0.99)	0.0119146		0.98(0.94-1.03)	0.430265	0.00175921	0.940419	8.05674	0.153136		0.98(0.96-1.00)	0.0451462		TRUE	0
FVIII	4	0.87(0.37-2.03)	0.751343	3.84227	0.279007		0.85(0.30-2.40)	0.754568		0.15(0.00-40.18)	0.571417	0.0397783	0.590526	3.19804	0.202094		0.87(0.33-2.27)	0.779483		TRUE	7.13419e-50
FXI	6	1.00(0.97-1.04)	0.833	3.84	0.573		1.00(0.95-1.04)	0.838		0.93(0.82-1.05)	0.309	0.0356	0.268	2.19	0.701		1.00(0.97-1.04)	0.81		TRUE	2.57275e-136
Extrinsic pathways
FVII	7	0.99(0.70-1.38)	0.931	4.33	0.632		0.99(0.69-1.40)	0.94		1.04(0.67-1.63)	0.864	-0.004	0.72	4.19	0.523		0.99(0.74-1.32)	0.919		TRUE	9.96701e-245
Common pathways
FX	3	1.01(0.93-1.09)	0.877	3.67	0.16		1.01(0.91-1.12)	0.855		1.25(0.97-1.61)	0.334	-0.0933	0.328	0.54	0.46		1.01(0.90-1.12)	0.909		TRUE	9.77738e-74
ETP	3	1.11(0.59-2.11)	0.74	3.18	0.204		0.90(0.40-2.04)	0.807		3.46(0.50-24.16)	0.429	-0.0682	0.434	1.27	0.261		1.11(0.50-2.49)	0.792		TRUE	1.06699e-35
Dissolution of fibrin clot
PAI-1	4	0.97(0.71-1.32)	0.838	5.52	0.137		0.83(0.56-1.23)	0.362		0.22(0.05-1.04)	0.195	0.0878	0.196	1.86	0.395		0.97(0.63-1.48)	0.88		TRUE	5.03843e-35
Protein C	5	1.01(0.92-1.10)	0.872	5.18	0.269		1.00(0.91-1.10)	0.996		0.90(0.78-1.04)	0.251	0.0285	0.14	1.2	0.752		1.01(0.91-1.12)	0.887		TRUE	4.83668e-274
Plasmin	3	1.00(0.89-1.11)	0.974	2.19	0.335		1.01(0.90-1.14)	0.813		1.02(0.78-1.33)	0.918	-0.009	0.888	2.12	0.146		1.00(0.89-1.12)	0.975		TRUE	2.0815e-31

## Sheet: Table S5
Table S5. The results of leave-one-out analyses for endometriosis in FinnGen.
Trait	SNP	Beta	Se	P
Platelet adhesion
vWF	rs10985344	0.237677	0.0939489	0.0114111
	rs2277998	0.252229	0.0942365	0.00743827
	rs35458154	0.248168	0.0938518	0.0081872
	rs4276643	0.261164	0.0946748	0.00580608
	rs4759787	0.256397	0.0942739	0.00653411
	rs4904820	0.244396	0.0942751	0.00953161
	rs4981022	0.244241	0.0950805	0.0102057
	rs548630	0.249305	0.0940934	0.00805993
	rs55954186	0.240557	0.0938781	0.0103938
	rs5750823	0.233103	0.0940211	0.0131654
	rs6494314	0.238193	0.0939583	0.0112418
	rs7788962	0.247824	0.0938542	0.00827794
	rs8176719	0.016416	0.232496	0.94371
	rs9390460	0.259836	0.0950889	0.00628454
ADAMDTS13	rs11244061	-0.592342	0.249461	0.0175733
	rs28680325	-1.83046	0.389384	2.58991e-06
	rs9411492	-0.542053	0.240181	0.0240172
Intrinsic pathways
aPTT	rs2050190	-0.0180663	0.00791893	0.0225244
	rs2289252	-0.0197954	0.0080662	0.0141229
	rs2545801	-0.0125924	0.00992577	0.204565
	rs687621	-0.0120066	0.00846652	0.156153
	rs710446	-0.0220987	0.00921581	0.0164886
	rs9332701	-0.0182442	0.00791853	0.0212235
	rs9898	-0.024507	0.00862538	0.00449345
FVIII	rs10102164	-0.376376	0.463895	0.417172
	rs4981022	-0.377719	0.530697	0.476625
	rs548630	-0.0993557	0.473548	0.833815
	rs7135039	0.384851	0.537903	0.474322
FXI	rs1318130	0.00474638	0.0195872	0.808532
	rs2289252	0.00906578	0.0213048	0.670453
	rs4253248	-0.00261444	0.019501	0.89335
	rs4253421	0.0182692	0.0215839	0.397315
	rs5030062	-0.00704164	0.0229448	0.758923
	rs7624355	0.00176978	0.0195661	0.927929
Extrinsic pathways
FVII	rs1149616	-0.0438392	0.174736	0.8019
	rs1260326	-0.035504	0.178038	0.841936
	rs498475	-0.00343876	0.174556	0.984283
	rs569557	-0.229306	0.332833	0.490855
	rs6532796	0.00728731	0.175263	0.966834
	rs7935829	-0.00532172	0.175812	0.975852
	rs867186	0.0596288	0.187504	0.750474
Common pathways
FX	rs3762056	0.00329815	0.0457483	0.942528
	rs557272951	0.0636004	0.0515342	0.217151
	rs61821041	-0.0455614	0.0506338	0.368215
ETP	rs17787912	0.235675	0.432325	0.585661
	rs35800856	0.357576	0.397909	0.368846
	rs58883118	-0.20592	0.373147	0.581053
Dissolution of fibrin clot
PAI-1	rs11128603	0.0339009	0.178251	0.849163
	rs2227631	0.150041	0.211467	0.477999
	rs6486122	-0.056113	0.174782	0.748175
	rs6976053	-0.200683	0.176425	0.255329
Protein C	rs1158867	-0.00728179	0.0490014	0.881866
	rs1260326	0.0030345	0.0476031	0.949173
	rs17145713	0.00302402	0.0469381	0.948631
	rs6120849	-0.0180425	0.0492281	0.713986
	rs8119351	0.17991	0.0911629	0.0484391
Plasmin	rs149312768	0.0172664	0.0579322	0.765669
	rs62143196	0.00533636	0.0658089	0.935371
	rs75199866	-0.0744686	0.0994375	0.453918

## Sheet: Table S6
Table S6. Summary statistics of the causal estimates of coagulation factors on endometriosis in the meta-analysis.
Trait	nSNP	IVW (fixed effects)					WM			MR-Egger							IVW (random effects)			MR Steiger Test
		OR (95%CI)	P	Cochran Q statistics	Pheterogeneity		OR (95%CI)	P		OR (95%CI)	P	Egger intercept	Ppleiotropy	Cochran Q statistics	Pheterogeneity		OR (95%CI)	P		causal direction	P
Platelet adhesion
vWF	14	1.26(1.09-1.46)	0.00169851	17.3454	0.183992		1.29(1.10-1.51)	0.00172215		1.31(1.05-1.65)	0.035457	-0.00346522	0.604657	16.9462	0.151632		1.26(1.07-1.50)	0.00658723		TRUE	1.23036e-229
ADAMTS13	4	0.42(0.30-0.58)	2.84845e-07	13.2288	0.00416704		0.44(0.30-0.66)	5.76409e-05		1.86(0.36-9.60)	0.535686	-0.082214	0.201054	4.78466	0.0914165		0.42(0.21-0.84)	0.0145055		TRUE	4.1296e-104
Intrinsic pathways
aPTT	7	0.99(0.98-1.00)	0.0660535	14.0581	0.0289937		1.00(0.98-1.02)	0.800404		0.98(0.94-1.02)	0.40322	0.0103854	0.66722	13.4958	0.0191502		0.99(0.97-1.01)	0.229828		TRUE	0
FVIII	4	0.72(0.36-1.43)	0.347674	11.2672	0.0103652		0.55(0.23-1.29)	0.169035		0.01(0.00-3.98)	0.266293	0.103687	0.284501	5.49911	0.0639565		0.72(0.19-2.71)	0.627972		TRUE	4.81826e-65
FXI	6	0.98(0.95-1.01)	0.134773	2.31703	0.803762		0.98(0.95-1.02)	0.311109		0.96(0.87-1.05)	0.421765	0.010125	0.669809	2.10599	0.716272		0.98(0.96-1.00)	0.0280249		TRUE	1.09959e-138
Extrinsic pathways
FVII	7	0.98(0.76-1.27)	0.895967	4.19474	0.650341		1.06(0.80-1.41)	0.698472		1.04(0.74-1.45)	0.847051	-0.00395802	0.656997	3.97223	0.553422		0.98(0.79-1.22)	0.875731		TRUE	0
Common pathways
FX	3	1.07(0.99-1.16)	0.0824336	0.684892	0.710031		1.05(0.96-1.14)	0.283012		1.08(0.93-1.27)	0.499913	-0.00565112	0.894729	0.657042	0.417606		1.07(1.02-1.12)	0.00299917		TRUE	4.01801e-89
ETP	3	1.16(0.73-1.85)	0.526607	2.94073	0.229842		1.05(0.57-1.95)	0.864097		2.29(0.72-7.26)	0.393787	-0.0445758	0.424216	1.12359	0.289146		1.16(0.66-2.05)	0.601541		TRUE	4.10238e-37
Dissolution of fibrin clot
PAI-1	4	1.06(0.83-1.35)	0.658572	4.89338	0.179773		1.02(0.76-1.37)	0.896795		0.30(0.09-1.02)	0.19467	0.0744806	0.176331	0.67388	0.713952		1.06(0.77-1.45)	0.729349		TRUE	1.90475e-44
Protein C	5	0.99(0.92-1.07)	0.88968	7.50391	0.111537		0.98(0.90-1.07)	0.612197		0.89(0.79-1.00)	0.151475	0.0268388	0.0975704	1.83694	0.606928		0.99(0.90-1.10)	0.919334		TRUE	5.11236e-299
Plasmin	3	0.97(0.88-1.06)	0.513449	2.21614	0.330196		0.97(0.87-1.09)	0.645893		1.07(0.91-1.25)	0.583591	-0.039182	0.39445	0.250753	0.616546		0.97(0.88-1.07)	0.534736		TRUE	5.99278e-33

## Sheet: Table S7
Table S7. The results of leave-one-out analyses for endometriosis in the meta-analysis.
Trait	SNP	Beta	Se	P
Platelet adhesion
vWF	rs10985344	0.230571	0.074772	0.00204478
	rs2277998	0.2426	0.0750091	0.00121951
	rs35458154	0.236599	0.0747695	0.00155417
	rs4276643	0.253155	0.0753644	0.000782036
	rs4759787	0.241476	0.0748385	0.00125257
	rs4904820	0.232904	0.0750359	0.00190988
	rs4981022	0.251874	0.0756997	0.00087699
	rs548630	0.237037	0.0747481	0.00151841
	rs55954186	0.225138	0.0747307	0.00258967
	rs5750823	0.225489	0.0748269	0.0025828
	rs6494314	0.232238	0.0747563	0.00189254
	rs7788962	0.227078	0.0747065	0.00236893
	rs8176719	0.0848535	0.185388	0.647162
	rs9390460	0.257832	0.0757212	0.00066161
ADAMDTS13	rs11244061	-0.708098	0.189245	0.000182777
	rs28680325	-1.67897	0.281056	2.31808e-09
	rs3118671	-0.826214	0.174742	2.26528e-06
	rs9411492	-0.738073	0.181061	4.57432e-05
Intrinsic pathways
aPTT	rs2050190	-0.0119513	0.00644848	0.0638332
	rs2289252	-0.0136762	0.00657724	0.0375878
	rs2545801	-0.00145653	0.00828695	0.860481
	rs687621	-0.00867288	0.0065779	0.18734
	rs710446	-0.0194617	0.00762812	0.0107321
	rs9332701	-0.0107803	0.00644782	0.0945373
	rs9898	-0.0151957	0.00711123	0.0326093
FVIII	rs10102164	-0.780253	0.376868	0.0384188
	rs4981022	-0.255813	0.436979	0.55827
	rs548630	-0.328879	0.37027	0.374426
	rs7135039	0.230269	0.44521	0.605006
FXI	rs1318130	-0.0202494	0.015486	0.19101
	rs2289252	-0.0216147	0.0175001	0.216787
	rs4253248	-0.0244794	0.0158839	0.12328
	rs4253421	-0.0161273	0.0174604	0.35567
	rs5030062	-0.0308661	0.0190597	0.105351
	rs7624355	-0.0250916	0.0159149	0.114885
Extrinsic pathways
FVII	rs1149616	-0.0174459	0.132434	0.895196
	rs1260326	-0.0362549	0.134824	0.788002
	rs498475	-0.00898276	0.132261	0.945852
	rs569557	-0.27806	0.271028	0.304917
	rs6532796	-0.00456833	0.13225	0.972444
	rs7935829	-0.02693	0.13324	0.839825
	rs867186	0.0608574	0.140157	0.664137
Common pathways
FX	rs3762056	0.0965988	0.0551554	0.0798783
	rs61821041	0.0408528	0.0527343	0.438522
	rs9577463	0.0715094	0.0419648	0.0883748
ETP	rs17787912	0.242829	0.302107	0.421522
	rs35800856	0.327354	0.280218	0.24272
	rs58883118	-0.129815	0.293366	0.658125
Dissolution of fibrin clot
PAI-1	rs11128603	0.127108	0.140163	0.364483
	rs2227631	0.188458	0.169372	0.26584
	rs6486122	-0.00780304	0.138411	0.955042
	rs6976053	-0.0419912	0.140627	0.765246
Protein C	rs1158867	-0.0131427	0.0404717	0.74538
	rs1260326	-0.0108062	0.039157	0.78257
	rs17145713	-0.0122429	0.0385392	0.750732
	rs6120849	-0.0312801	0.0404911	0.439807
	rs8119351	0.141985	0.0713812	0.0466896
Plasmin	rs149312768	-0.0277422	0.0507284	0.584464
	rs62143196	0.0142967	0.0581064	0.805648
	rs75199866	-0.109256	0.0724895	0.131759

## Sheet: Table S8
Table S8. Summary statistics of the causal estimates of vWF and ADAMTS13 on different sub-phenotypes of endometrioses.
Trait	nSNP	Powera (%)	IVW (fixed effects)					WM			IVW (random effects)
			OR(95%CI)	P	Cochran Q statistics	Pheterogeneity		OR(95%CI)	P		OR(95%CI)	P
Endometriosis of intestine
vWF	14	20	2.33(0.76-7.12)	0.139212	12.5144	0.485977		3.83(1.14-12.84)	0.0294747		2.33(0.78-6.97)	0.131773
ADAMTS13	3	19	1.07(0.07-15.50)	0.962	6.37	0.041		4.90(0.22-110.52)	0.317		1.07(0.01-126.42)	0.979
Endometriosis of ovary
vWF	14	99.7	1.34(1.02-1.77)	0.03506	9.75805	0.713589		1.37(1.03-1.81)	0.0278524		1.34(1.06-1.71)	0.014986
ADAMTS13	3	99.5	0.48(0.25-0.92)	0.028	8.08	0.018		0.58(0.28-1.20)	0.14		0.48(0.13-1.79)	0.274
Endometriosis of pelvic peritoneum
vWF	14	99.5	1.48(1.11-1.97)	0.00817636	20.2366	0.0894649		1.53(1.13-2.08)	0.00645865		1.48(1.03-2.12)	0.0340295
ADAMTS13	3	99.2	0.32(0.16-0.64)	0.001	8.36	0.015		0.40(0.19-0.85)	0.017		0.32(0.08-1.32)	0.116
Endometriosis of fallopian tube
vWF	14	14.6	0.74(0.19-2.94)	0.669085	13.2995	0.424953		1.14(0.26-5.00)	0.86259		0.74(0.18-2.99)	0.672613
ADAMTS13	3	14	0.30(0.01-8.20)	0.477	1.68	0.432		0.58(0.02-20.08)	0.763		0.30(0.01-6.21)	0.437
Endometriosis of uterus
vWF	14	98.1	0.99(0.72-1.36)	0.944598	11.4427	0.573785		1.09(0.78-1.52)	0.630023		0.99(0.73-1.34)	0.940954
ADAMTS13	3	97.4	0.45(0.21-0.97)	0.041	2.3	0.316		0.44(0.20-0.99)	0.048		0.45(0.20-1.02)	0.051
Endometriosis of rectovaginal septum and vagina
vWF	14	86.5	1.46(0.96-2.22)	0.07338	8.93404	0.777907		1.43(0.92-2.21)	0.108176		1.46(1.04-2.07)	0.0307886
ADAMTS13	3	84.4	0.47(0.17-1.28)	0.14	3.61	0.165		0.50(0.17-1.46)	0.206		0.47(0.12-1.80)	0.272
a Statistical power was calculated based on the sample size, the significance level of 0.05, and a ratio of cases to controls.

## Sheet: Table S9
Table S9. Genetic correlations between endometriosis of uterus (adenomyosis) and other sub-phenotypes.
Other sub-phenotypes of endometriosis	Genetic correlation
	rg	P	FDR
Endometriosis of fallopian tube	0.6715	0.0123	0.015375
Endometriosis of intestine	0.8823	0.594	0.594
Endometriosis of ovary	0.7074	0.0002	0.001
Endometriosis of pelvic peritoneum	0.8972	0.0015	0.0025
Endometriosis of rectovaginal septum and vagina	0.9375	0.0014	0.0025
